# Supplementary material for: Risk Factors for and Frequency of CT Scans, Steroid Use, and Repeat Visits in Inflammatory Bowel Disease Patients Seen at a Single-Center Emergency Department: A Retrospective Cohort Study
Source: J Clin Med. 2021 Jun 17;10(12):2679. doi: 10.3390/jcm10122679 (PMC8234275; doi:10.3390/jcm10122679)
Supplement: Supplementary file 1 [file jcm-10-02679-s001.zip]

Archive with 1 entries (1 files):
- jcm-1221009-supplementary.pdf
